# Supplementary material for: Isolation of Alginate-Degrading Bacteria from the Human Gut Microbiota and Discovery of Bacteroides xylanisolvens AY11-1 as a Novel Anti-Colitis Probiotic Bacterium
Source: Nutrients. 2023 Mar 10;15(6):1352. doi: 10.3390/nu15061352 (PMC10053142; doi:10.3390/nu15061352)
Supplement: Supplementary file 1 [file nutrients-15-01352-s001.zip]

Archive with 1 entries (1 files):
- nutrients-2263396-supplementary.pdf
